# Supplementary material for: Textured ceramic membranes for desilting and deoiling of produced water in the Permian Basin
Source: iScience. 2022 Sep 5;25(10):105063. doi: 10.1016/j.isci.2022.105063 (PMC9490591; doi:10.1016/j.isci.2022.105063)
Supplement: Table S6. State-of-the-art membrane technologies for produced water treatment (Parts of the table were discussed in previous work (Douglas et al., 2022), related to Figure 1 and Figure 6) [file mmc2.xlsx]

## Sheet: Sheet1
Table S6: State-of-the-art membrane technologies for produced water treatment (Parts of the table were discussed in previous work (Douglas et al., 2022))
Membrane/surface constituents	Membrane base	Fabrication method	Wettability characteristics	Emulsion/mixture used for separation	Reference
Reduced graphene oxide (r-GO)/graphitic carbon nitride (C3N4) composite	Cellulose acetate (CA)	Vacuum filtration of dispersion	Oleophobic/hydrophilic	Diesel oil/water (1:100, v/v), with 0.2 mg/mL SDS, sonication for 10 min and stirring for 2 h	(Li et al., 2017a)
Graphene oxide (GO) – polyacrylonitrile (PAN)	Electrospun polyacrylonitrile (PAN)	Hierarchical texturation via electrospinning, immersion	Oleophobic/hydrophilic	Deionized water/lubricating oil (1000:1, w/w), stirred for 1 h	(Zhang et al., 2017)
Polydopamine-coated polybenzimidazole (PBI)-graphene oxide (GO)/r-GO	Polybenzimidazole (PBI)	Common blade coating and phase inversion technique	Hydrophilic	Synthetic produced water (1:1 v/v, vegetable oil/water; 20 mg CTAB), salts added, stirred at 20,000 rpm for 12 min	(Alammar et al., 2020)
Fluorinated block- copolymer poly(methyl methacrylate-butyl acrylate-hydroxyethyl methacrylate)-b-poly(perfluorohexylethyl methacrylate) s P(MMA-BA-HEMA-SMA)-b-PFMA/SiO2 with poly dialkyldimethylammonium chloride (PDDA)	Stainless-steel mesh	Electrostatic self-assembling and spin coating	Superhydrophobic/super-oleophilic	Water/petroleum ether (1:100 v/v), 1-2 gm Span 80, extensively stirred for 4 h	(Zeng et al., 2017)
Layered double hydroxide (LDH)	AlOOH/Cellulose	Hydrothermal reaction with surface modification	Superhydrophobic/super-oleophilic	Water/diesel oil (1:1 v/v) mixture	(Yue et al., 2017)
Banana peel/waste paper hybrid aerogel	Banana peel/waste paper	Freezing-cast, freeze-drying and pyrolysis	Hydrophobic/underwater superoleophi-lic	Water/diesel (1:100, v/v), 0.1 g Tween 80, strongly stirred for 3 h	(Yue et al., 2018)
Soot coating with sodium alginate as binder	Polyvinylidene difluoride (PVDF)	Leaching and vacuum filtration	Underwater superoleophobic/underoil superhydro-phobic	Water/kerosene (1:1, v/v), high stirring for 12 h	(Li et al., 2017b)
Coprinus comatus coating with sodium alginate as binder	Polyvinylidene difluoride (PVDF)	Leaching and vacuum filtration	Underwater superoleophobic/underoil (super)hydro-phobic	Water/ diesel oil (50:1, v/v), 0.02 g Tween 80, intensive stirring for 6 h	(Long et al., 2018)
Loess coating with sodium alginate as binder	Polyvinylidene difluoride (PVDF)	Leaching and vacuum filtration	Superhydrophilic/underwater superoleopho-bic	Water/crude oil (50:1, v/v), 0.1 g Tween 80, vigorous stirring for 6 h	(Wang et al., 2019)
Cupric phosphate nanosheets	Copper mesh	Electrochemical deposition	Superhydrophilic/underwater superoleopho-bic	Water/crude oil (4:1, v/v) mixture	(Zhang et al., 2018)
Copper hydroxyphosphate nanosheets	Copper mesh	Wet-chemical method	Superhydrophilic/underwater superoleopho-bic	Water/petroleum ether (1:1, v/v) mixture	(Zhang et al., 2020)
Copper hydroxide needles	Copper mesh	Chemical-based oxidation method	Superhydrophilic/underwater superoleopho-bic	Water/diesel (9:1, v/v), sonicated for 0.5 h	(Zhang et al., 2013)
Cuprous chloride deposition and functionalization with dodecanthiol	Copper mesh	Acid leaching, grafting	Superhydrophobic/super-oleophilic	Petroleum ether (1:1, v/v) mixture	(Chen et al., 2018)
Charge-neutral polyethylene oxide (PEO)-based organosilanes	ϒ-Al2O3/TiO2	Surface modification via immersion	Hydrophilic	SAGD produced water	(Atallah et al., 2019)
Polymerized dopamine and hydrolyzed tetraethoxysilane (TEOS)	PVDF membrane	Surface modification via immersion	Hydrophilic/underwater superoleophobicity	Water/chloroform, (1:49, v/v), 15 mg Tween 80, stirred for 3 h at 1000 rpm	(Wang et al., 2015)
Hydrolyzed polyethylene oxide (PEO)-tetramethylsilane (TMS)	TiO2 ceramic membrane	Surface modification via immersion	Hydrophilic	SAGD produced water	(Atallah et al., 2017)
PFOS (potassium perfluorooctanesulfonate) functionalized, tetraethoxysilane (TEOS)-coated and on ZnO tetrapods	Stainless-steel mesh	Spray coating, surface modification via immersion	Superhydrophillic/superoleo-phobic	Water/synthetic oil (1:1, v/v), rigorous stirring	(Bajpayee et al., 2019)
TiO2 nanoparticle coating with aluminum phosphate as binder	Stainless-steel mesh	Spray coating	Superhydrophilic/underwater superoleopho-bic	Water/crude oil (50:1, v/v), 0.1-0.2 wt.% Tween 80, rigorous stirring for 6 h	(Liu et al., 2020)
Polyetheleneimide (PEI)-coated carbon nanotubes (CNT) with trimesoyl chloride (TMC) as binder	Mixed cellulose ester (MCE) as templating base with non-woven fabric as permanent base	Vacuum filtration of dispersion	Superhydrophilic/underwater superhydro-phobic	Water/pump oil (1L/0.9 g), 0.1 g of sodium dodecyl sulfate (SDS), stirred for 12 h	(Liu et al., 2017)
Grafting of hyperbranched poly (ethylene imine) (PEI)	PVDF/polyacrylic acid grafted PVDF blend	Non-solvent induced phase inversion and surface modification through immersion	Hydrophilic/underwater superoleo-phobic	Water/Soybean oil (100:1, v/v), mixing for 5 min and sonication for 0.5 h	(Zhu et al., 2015)
poly(N-isopropylacrylamide) (PNIPAM) coating	Polyurethane microfiber	Force spinning method	Superhydrophilic/superhy-drophobic (at room temperature)	Water/silicone oil (99:1, w/w), 1 mg/mL SDS, strong stirring and shaking	(Ou et al., 2016)
Polyvinyl alcohol and glutaraldehyde as crosslinkers	Cellulose-based filter paper	Sequential immersion	Superhydro-philic/underwater superoleopho-bic	Water/kerosene oil (100:1, v/v), 0.1 wt.% Tween 80, stirred for 12 h at 1000 rpm	(Xu et al., 2019)
Poly{[3-(trimethoxysilyl)propyl acrylate]-block-myrcene} copolymer	Cellulose (Whatman membrane filter thimble)	Reversible addition−fragmentation chain transfer (RAFT) polymerization	Superhydrophilic/superoleo-phobic	Crude oil from Alberta oil reservoir (composition: water/oil (7:15 (v/v), 600 mg nano/microparticles)	(Kollarigowda et al., 2017)
TiO­2 nanotubes-polyetherslfone blend with polyvinylpyrrolidone additive	Polyethersulfone (PES)	Electrochemical anodization and non-solvent-induced phase separation (NIPS)	Superhydro-philic	SAGD warm lime softener water	(Mahdi et al., 2019)
Hydrolyzed (1H,1H,2H,2H-perfluorodecyltrichlorosilane) FDTS on surface of TiO2 – coated-polydopamine-functionalized sand surface	Stainless-steel mesh	Sequential immersion and vacuum drying	Superhydrophobic/oleophi-lic	Water/1,2,dichloroethane (1:1, v/v) mixture	(Liu et al., 2019)
Hydrolyzed chitosan-glutaraldehyde condensed on quartz sand	Stainless-steel mesh	Surface modification through sequential immersion	Superhydrophilic/underwater superoleopho-bic	Water/engine oil, stirring and ultrasonication	(Bigui et al., 2019)
Tetraethoxysilane (TEOS)-coated ZnO tetrapods	Stainless-steel mesh	Spray coating	Superhydrophobic/super-oleophilic	SAGD viscous oil water emulsion	(O’Loughlin et al., 2018)
Polysulfone/bentonite nanoparticle dispersion	Polysulfone (PS)	Phase inversion technique and automatic speed control casting	Hydrophilic	Synthetic produced water (1:1 v/v crude oil/water), sonication for 6 h	(Kumar et al., 2015)
Polyethersulfone (PES) polymer base and polyvinylpyrrolidone (PVP) additive on polyurethane (PU)	Polyurethane hollow fiber (PU)	Dry/wet spinning technique	Oleophobic/hydrophilic	Paraffin (1L) in 0.94 wt.% of brine with 1.1 wt.% of Tween 20, stirred at 2000 rpm	(Agi et al., 2018)
